# Supplementary material for: Design of a site selective heterochromic bimetallic lanthanide coiled coil with nanometre-scale control
Source: Chem Sci. 2026 May 12;17(25):12313–23. doi: 10.1039/d6sc00813e (PMC13185964; doi:10.1039/d6sc00813e)
Supplement: SC-017-D6SC00813E-s001 [file SC-017-D6SC00813E-s001.pdb]

REMARK   3                                                                      
REMARK   3 REFINEMENT.                                                          
REMARK   3   PROGRAM     : PHENIX (1.20.1_4487: ???)                            
REMARK   3   AUTHORS     : Adams,Afonine,Bunkoczi,Burnley,Chen,Dar,Davis,       
REMARK   3               : Draizen,Echols,Gildea,Gros,Grosse-Kunstleve,Headd,   
REMARK   3               : Hintze,Hung,Ioerger,Liebschner,McCoy,McKee,Moriarty, 
REMARK   3               : Oeffner,Poon,Read,Richardson,Richardson,Sacchettini, 
REMARK   3               : Sauter,Sobolev,Storoni,Terwilliger,Williams,Zwart    
REMARK   3                                                                      
REMARK   3  X-RAY DATA.                                                         
REMARK   3                                                                      
REMARK   3  REFINEMENT TARGET : ML                                              
REMARK   3                                                                      
REMARK   3  DATA USED IN REFINEMENT.                                            
REMARK   3   RESOLUTION RANGE HIGH (ANGSTROMS) : 2.76                           
REMARK   3   RESOLUTION RANGE LOW  (ANGSTROMS) : 23.79                          
REMARK   3   MIN(FOBS/SIGMA_FOBS)              : 1.35                           
REMARK   3   COMPLETENESS FOR RANGE        (%) : 97.21                          
REMARK   3   NUMBER OF REFLECTIONS             : 1466                           
REMARK   3   NUMBER OF REFLECTIONS (NON-ANOMALOUS) : 1466                       
REMARK   3                                                                      
REMARK   3  FIT TO DATA USED IN REFINEMENT.                                     
REMARK   3   R VALUE     (WORKING + TEST SET) : 0.2224                          
REMARK   3   R VALUE            (WORKING SET) : 0.2210                          
REMARK   3   FREE R VALUE                     : 0.2475                          
REMARK   3   FREE R VALUE TEST SET SIZE   (%) : 5.05                            
REMARK   3   FREE R VALUE TEST SET COUNT      : 74                              
REMARK   3                                                                      
REMARK   3  FIT TO DATA USED IN REFINEMENT (IN BINS).                           
REMARK   3   BIN  RESOLUTION RANGE  COMPL.    NWORK NFREE   RWORK  RFREE  CCWOR 
REMARK   3     1   23.79 -    2.76    0.97     1392    74  0.2210 0.2475   0.97 
REMARK   3                                                                      
REMARK   3  BULK SOLVENT MODELLING.                                             
REMARK   3   METHOD USED        : FLAT BULK SOLVENT MODEL                       
REMARK   3   SOLVENT RADIUS     : 1.10                                          
REMARK   3   SHRINKAGE RADIUS   : 0.90                                          
REMARK   3   GRID STEP FACTOR   : 4.00                                          
REMARK   3                                                                      
REMARK   3  ERROR ESTIMATES.                                                    
REMARK   3   COORDINATE ERROR (MAXIMUM-LIKELIHOOD BASED)     : 0.26             
REMARK   3   PHASE ERROR (DEGREES, MAXIMUM-LIKELIHOOD BASED) : 32.36            
REMARK   3                                                                      
REMARK   3  STRUCTURE FACTORS CALCULATION ALGORITHM : FFT                       
REMARK   3  B VALUES.                                                           
REMARK   3   FROM WILSON PLOT           (A**2) : 97.66                          
REMARK   3                                                                      
REMARK   3  GEOMETRY RESTRAINTS LIBRARY: GEOSTD + MONOMER LIBRARY + CDL V1.2    
REMARK   3  DEVIATIONS FROM IDEAL VALUES - RMSD. RMSZ FOR BONDS AND ANGLES.     
REMARK   3    BOND      :  0.003   0.016    361  Z= 0.177                       
REMARK   3    ANGLE     :  0.358   1.702    479  Z= 0.213                       
REMARK   3    CHIRALITY :  0.032   0.116     52                                 
REMARK   3    PLANARITY :  0.002   0.005     62                                 
REMARK   3    DIHEDRAL  : 18.260  86.620    146                                 
REMARK   3    MIN NONBONDED DISTANCE : 2.027                                    
REMARK   3                                                                      
REMARK   3  MOLPROBITY STATISTICS.                                              
REMARK   3    ALL-ATOM CLASHSCORE : 0.00                                        
REMARK   3    RAMACHANDRAN PLOT:                                                
REMARK   3      OUTLIERS :  0.00 %                                              
REMARK   3      ALLOWED  :  2.33 %                                              
REMARK   3      FAVORED  : 97.67 %                                              
REMARK   3    ROTAMER OUTLIERS :  2.78 %                                        
REMARK   3    CBETA DEVIATIONS :  0.00 %                                        
REMARK   3    PEPTIDE PLANE:                                                    
REMARK   3      CIS-PROLINE     : 0.00 %                                        
REMARK   3      CIS-GENERAL     : 0.00 %                                        
REMARK   3      TWISTED PROLINE : 0.00 %                                        
REMARK   3      TWISTED GENERAL : 0.00 %                                        
REMARK   3                                                                      
REMARK   3  RAMA-Z (RAMACHANDRAN PLOT Z-SCORE):                                 
REMARK   3  INTERPRETATION: BAD |RAMA-Z| > 3; SUSPICIOUS 2 < |RAMA-Z| < 3; GOOD 
REMARK   3  SCORES FOR WHOLE/HELIX/SHEET/LOOP ARE SCALED INDEPENDENTLY;         
REMARK   3  THEREFORE, THE VALUES ARE NOT RELATED IN A SIMPLE MANNER.           
REMARK   3    WHOLE:  4.18 (0.91), RESIDUES: 43                                 
REMARK   3    HELIX:  2.99 (0.55), RESIDUES: 41                                 
REMARK   3    SHEET:  NONE (NONE), RESIDUES: 0                                  
REMARK   3    LOOP : -3.46 (4.04), RESIDUES: 2                                  
REMARK   3                                                                      
REMARK   3                  min    max   mean <Bi,j>   iso aniso                
REMARK   3     Overall:   67.06 189.88 123.29  11.43   364   336                
REMARK   3     Protein:   67.06 189.88 123.30  11.43   359   336                
REMARK   3     Water:    105.32 105.32 105.32    N/A     1     0                
REMARK   3     Other:    117.17 152.00 126.91    N/A     4     0                
REMARK   3     Chain  A:  67.06 189.88 123.30    N/A   359   336                
REMARK   3     Chain  B: 105.32 105.32 105.32    N/A     1     0                
REMARK   3     Chain  Z: 117.17 152.00 126.91    N/A     4     0                
REMARK   3     Histogram:                                                       
REMARK   3         Values      Number of atoms                                  
REMARK   3      67.06 - 79.35         7                                         
REMARK   3      79.35 - 91.63        15                                         
REMARK   3      91.63 - 103.91       52                                         
REMARK   3     103.91 - 116.19       66                                         
REMARK   3     116.19 - 128.47       88                                         
REMARK   3     128.47 - 140.75       62                                         
REMARK   3     140.75 - 153.03       35                                         
REMARK   3     153.03 - 165.31       23                                         
REMARK   3     165.31 - 177.60       10                                         
REMARK   3     177.60 - 189.88        6                                         
REMARK   3                                                                      
REMARK   3                                                                      
REMARK   3  TLS DETAILS.                                                        
REMARK   3   NUMBER OF TLS GROUPS: 1                                            
REMARK   3   ORIGIN: CENTER OF MASS                                             
REMARK   3   TLS GROUP : 1                                                      
REMARK   3    SELECTION: chain 'A' and (resid 3 through 45 )                    
REMARK   3    ORIGIN FOR THE GROUP (A):  14.2619  10.1586  20.8677              
REMARK   3    T TENSOR                                                          
REMARK   3      T11:   0.6529 T22:   0.9963                                     
REMARK   3      T33:   0.9508 T12:  -0.0172                                     
REMARK   3      T13:   0.1189 T23:   0.1494                                     
REMARK   3    L TENSOR                                                          
REMARK   3      L11:   0.6975 L22:   6.8055                                     
REMARK   3      L33:   2.0021 L12:  -1.5385                                     
REMARK   3      L13:  -1.9237 L23:   9.1643                                     
REMARK   3    S TENSOR                                                          
REMARK   3      S11:  -1.1029 S12:  -0.9620 S13:  -0.0541                       
REMARK   3      S21:   1.7991 S22:   0.2597 S23:   0.4924                       
REMARK   3      S31:   3.8656 S32:  -0.7988 S33:   1.6725                       
REMARK   3                                                                      
HELIX    1   1 ALA A    4  GLY A   43  1                                  40    
CRYST1   38.745   38.745   67.460  90.00  90.00 120.00 P 6                      
SCALE1      0.025810  0.014901  0.000000        0.00000                         
SCALE2      0.000000  0.029803  0.000000        0.00000                         
SCALE3      0.000000  0.000000  0.014824        0.00000                         
ATOM      1  N   GLU A   1      18.370  19.572  54.787  1.00113.52           N  
ATOM      2  CA  GLU A   1      18.304  18.877  53.508  1.00134.86           C  
ATOM      3  C   GLU A   1      17.342  17.697  53.581  1.00126.28           C  
ATOM      4  O   GLU A   1      16.243  17.829  54.122  1.00114.37           O  
ATOM      5  CB  GLU A   1      19.699  18.419  53.081  1.00133.92           C  
ATOM      6  CG  GLU A   1      20.578  19.563  52.597  1.00127.74           C  
ATOM      7  CD  GLU A   1      22.059  19.285  52.762  1.00130.00           C  
ATOM      8  OE1 GLU A   1      22.413  18.374  53.545  1.00123.16           O  
ATOM      9  OE2 GLU A   1      22.870  19.984  52.113  1.00113.29           O  
ATOM     10  N   TRP A   2      17.760  16.554  53.029  1.00109.49           N  
ATOM     11  CA  TRP A   2      16.920  15.365  52.916  1.00112.34           C  
ATOM     12  C   TRP A   2      15.700  15.647  52.046  1.00131.01           C  
ATOM     13  O   TRP A   2      15.549  15.053  50.974  1.00147.47           O  
ATOM     14  CB  TRP A   2      16.492  14.859  54.298  1.00113.85           C  
ATOM     15  CG  TRP A   2      15.735  13.552  54.285  1.00118.75           C  
ATOM     16  CD1 TRP A   2      14.565  13.283  53.634  1.00135.95           C  
ATOM     17  CD2 TRP A   2      16.086  12.351  54.984  1.00112.52           C  
ATOM     18  NE1 TRP A   2      14.175  11.988  53.870  1.00138.64           N  
ATOM     19  CE2 TRP A   2      15.091  11.394  54.698  1.00128.27           C  
ATOM     20  CE3 TRP A   2      17.147  11.989  55.816  1.00 99.62           C  
ATOM     21  CZ2 TRP A   2      15.127  10.102  55.216  1.00121.03           C  
ATOM     22  CZ3 TRP A   2      17.181  10.709  56.330  1.00 95.58           C  
ATOM     23  CH2 TRP A   2      16.178   9.779  56.029  1.00108.69           C  
ATOM     24  N   GLU A   3      14.836  16.544  52.495  1.00157.16           N  
ANISOU   24  N   GLU A   3    27481  22734   9498  12544    594    241       N  
ATOM     25  CA  GLU A   3      13.647  16.788  51.658  1.00150.40           C  
ANISOU   25  CA  GLU A   3    25300  22292   9554  10401   1339    260       C  
ATOM     26  C   GLU A   3      14.137  17.424  50.350  1.00138.49           C  
ANISOU   26  C   GLU A   3    21392  21716   9510  10339    696     91       C  
ATOM     27  O   GLU A   3      13.743  16.942  49.274  1.00135.69           O  
ANISOU   27  O   GLU A   3    20767  21208   9581   9045   1162    190       O  
ATOM     28  CB  GLU A   3      12.650  17.659  52.412  1.00147.55           C  
ANISOU   28  CB  GLU A   3    23781  22583   9697   9314   1724     77       C  
ATOM     29  CG  GLU A   3      11.441  18.046  51.568  1.00140.35           C  
ANISOU   29  CG  GLU A   3    21253  22151   9923   7140   2347    -61       C  
ATOM     30  CD  GLU A   3      10.673  19.166  52.234  1.00139.60           C  
ANISOU   30  CD  GLU A   3    19603  22876  10561   6139   2533   -353       C  
ATOM     31  OE1 GLU A   3      10.714  19.213  53.476  1.00147.19           O  
ANISOU   31  OE1 GLU A   3    21536  23620  10769   6615   2668   -350       O  
ATOM     32  OE2 GLU A   3      10.060  19.982  51.526  1.00138.98           O1-
ANISOU   32  OE2 GLU A   3    17351  23650  11806   4894   2515   -606       O1-
ATOM     33  N   ALA A   4      14.991  18.444  50.440  1.00134.45           N  
ANISOU   33  N   ALA A   4    19139  22156   9791  11735   -337   -216       N  
ATOM     34  CA  ALA A   4      15.508  19.022  49.206  1.00144.04           C  
ANISOU   34  CA  ALA A   4    18611  23810  12308  10659   -749   -473       C  
ATOM     35  C   ALA A   4      16.098  17.948  48.304  1.00150.05           C  
ANISOU   35  C   ALA A   4    20580  23855  12576  11252   -783   -343       C  
ATOM     36  O   ALA A   4      16.020  18.054  47.072  1.00129.65           O  
ANISOU   36  O   ALA A   4    17025  21421  10815  10404   -776   -321       O  
ATOM     37  CB  ALA A   4      16.553  20.090  49.524  1.00150.56           C  
ANISOU   37  CB  ALA A   4    18512  24697  13998   9725  -1216   -962       C  
ATOM     38  N   ILE A   5      16.667  16.899  48.901  1.00135.79           N  
ANISOU   38  N   ILE A   5    21018  21139   9438  12542   -783   -285       N  
ATOM     39  CA  ILE A   5      17.217  15.800  48.118  1.00140.01           C  
ANISOU   39  CA  ILE A   5    22880  20832   9487  12926   -765   -204       C  
ATOM     40  C   ILE A   5      16.102  15.018  47.434  1.00157.84           C  
ANISOU   40  C   ILE A   5    26216  22457  11297  11926     13    466       C  
ATOM     41  O   ILE A   5      16.226  14.632  46.264  1.00144.82           O  
ANISOU   41  O   ILE A   5    24332  20662  10031  11512     31    548       O  
ATOM     42  CB  ILE A   5      18.090  14.905  49.015  1.00151.52           C  
ANISOU   42  CB  ILE A   5    26399  21379   9791  14039   -838   -530       C  
ATOM     43  CG1 ILE A   5      19.334  15.674  49.469  1.00148.77           C  
ANISOU   43  CG1 ILE A   5    24863  21860   9803  13879  -1548  -1251       C  
ATOM     44  CG2 ILE A   5      18.451  13.613  48.309  1.00165.58           C  
ANISOU   44  CG2 ILE A   5    29768  22048  11096  14346   -677   -405       C  
ATOM     45  CD1 ILE A   5      19.974  16.512  48.378  1.00137.32           C  
ANISOU   45  CD1 ILE A   5    21328  21052   9796  12609  -1905  -1498       C  
ATOM     46  N   GLU A   6      14.989  14.788  48.137  1.00147.45           N  
ANISOU   46  N   GLU A   6    25905  20734   9384  10728    948    652       N  
ATOM     47  CA  GLU A   6      13.839  14.141  47.512  1.00155.20           C  
ANISOU   47  CA  GLU A   6    27531  21158  10280   8835   2041    866       C  
ATOM     48  C   GLU A   6      13.291  14.977  46.362  1.00137.64           C  
ANISOU   48  C   GLU A   6    22795  19892   9609   7572   1991    682       C  
ATOM     49  O   GLU A   6      12.906  14.439  45.317  1.00136.59           O  
ANISOU   49  O   GLU A   6    22769  19445   9683   6622   2404    783       O  
ATOM     50  CB  GLU A   6      12.748  13.895  48.552  1.00156.93           C  
ANISOU   50  CB  GLU A   6    29071  20834   9722   7761   3082    919       C  
ATOM     51  CG  GLU A   6      12.810  12.541  49.239  1.00170.94           C  
ANISOU   51  CG  GLU A   6    33788  21067  10096   8032   3647   1203       C  
ATOM     52  CD  GLU A   6      11.897  12.471  50.447  1.00178.74           C  
ANISOU   52  CD  GLU A   6    35754  21528  10631   7122   4470   1165       C  
ATOM     53  OE1 GLU A   6      11.994  13.364  51.313  1.00176.50           O  
ANISOU   53  OE1 GLU A   6    34734  21919  10410   7671   4100   1008       O  
ATOM     54  OE2 GLU A   6      11.073  11.537  50.522  1.00187.10           O1-
ANISOU   54  OE2 GLU A   6    38207  21527  11354   5852   5481   1238       O1-
ATOM     55  N   LYS A   7      13.242  16.299  46.543  1.00129.08           N  
ANISOU   55  N   LYS A   7    19462  19970   9611   7574   1480    397       N  
ATOM     56  CA  LYS A   7      12.751  17.178  45.486  1.00120.57           C  
ANISOU   56  CA  LYS A   7    16025  19807   9977   6496   1349    199       C  
ATOM     57  C   LYS A   7      13.656  17.121  44.262  1.00134.28           C  
ANISOU   57  C   LYS A   7    17077  21689  12254   7194    721    219       C  
ATOM     58  O   LYS A   7      13.180  17.027  43.122  1.00108.94           O  
ANISOU   58  O   LYS A   7    13259  18516   9620   6146    960    239       O  
ATOM     59  CB  LYS A   7      12.641  18.610  46.009  1.00114.38           C  
ANISOU   59  CB  LYS A   7    13064  20214  10180   6555    873   -107       C  
ATOM     60  CG  LYS A   7      11.530  18.827  47.012  1.00113.96           C  
ANISOU   60  CG  LYS A   7    13228  20166   9907   5437   1547   -209       C  
ATOM     61  CD  LYS A   7      11.418  20.297  47.364  1.00105.02           C  
ANISOU   61  CD  LYS A   7     9671  20312   9921   5413   1016   -523       C  
ATOM     62  CE  LYS A   7      10.072  20.619  47.978  1.00116.26           C  
ANISOU   62  CE  LYS A   7    10802  21865  11508   3786   1725   -737       C  
ATOM     63  NZ  LYS A   7       9.882  22.083  48.150  1.00122.09           N  
ANISOU   63  NZ  LYS A   7     9533  23312  13545   3306   1046   -977       N  
ATOM     64  N   LYS A   8      14.972  17.190  44.482  1.00135.91           N  
ANISOU   64  N   LYS A   8    17357  21974  12310   8982    -90    134       N  
ATOM     65  CA  LYS A   8      15.909  17.077  43.370  1.00140.43           C  
ANISOU   65  CA  LYS A   8    17537  22452  13367   9215   -578     27       C  
ATOM     66  C   LYS A   8      15.804  15.719  42.691  1.00147.31           C  
ANISOU   66  C   LYS A   8    20130  22396  13447   9242   -155    391       C  
ATOM     67  O   LYS A   8      15.942  15.627  41.467  1.00150.04           O  
ANISOU   67  O   LYS A   8    19833  22794  14382   8861   -240    407       O  
ATOM     68  CB  LYS A   8      17.335  17.330  43.857  1.00138.28           C  
ANISOU   68  CB  LYS A   8    17564  21872  13104   9283  -1080   -426       C  
ATOM     69  CG  LYS A   8      17.609  18.786  44.221  1.00157.81           C  
ANISOU   69  CG  LYS A   8    18720  24577  16663   8078  -1253   -733       C  
ATOM     70  CD  LYS A   8      19.057  19.013  44.621  1.00159.70           C  
ANISOU   70  CD  LYS A   8    19292  24672  16715   8398  -1598  -1174       C  
ATOM     71  CE  LYS A   8      19.321  20.484  44.916  1.00164.89           C  
ANISOU   71  CE  LYS A   8    19108  25917  17624   7947  -1713  -1593       C  
ATOM     72  NZ  LYS A   8      20.726  20.717  45.352  1.00167.17           N  
ANISOU   72  NZ  LYS A   8    19769  26403  17346   8640  -2103  -2224       N  
ATOM     73  N   ILE A   9      15.530  14.662  43.458  1.00134.19           N  
ANISOU   73  N   ILE A   9    20782  19747  10456   9244    409    651       N  
ATOM     74  CA  ILE A   9      15.365  13.340  42.864  1.00131.42           C  
ANISOU   74  CA  ILE A   9    22235  18362   9338   8760    978    963       C  
ATOM     75  C   ILE A   9      14.131  13.300  41.972  1.00130.25           C  
ANISOU   75  C   ILE A   9    21423  18289   9777   6820   1769   1026       C  
ATOM     76  O   ILE A   9      14.171  12.757  40.861  1.00126.39           O  
ANISOU   76  O   ILE A   9    21006  17531   9487   6403   1880   1136       O  
ATOM     77  CB  ILE A   9      15.312  12.266  43.965  1.00144.10           C  
ANISOU   77  CB  ILE A   9    26560  18851   9341   9201   1485   1204       C  
ATOM     78  CG1 ILE A   9      16.727  11.957  44.459  1.00148.52           C  
ANISOU   78  CG1 ILE A   9    28106  19099   9225  11308    570   1107       C  
ATOM     79  CG2 ILE A   9      14.619  11.006  43.464  1.00150.46           C  
ANISOU   79  CG2 ILE A   9    29097  18632   9438   8066   2486   1517       C  
ATOM     80  CD1 ILE A   9      16.831  10.682  45.245  1.00161.65           C  
ANISOU   80  CD1 ILE A   9    32175  19302   9940  11540    989   1220       C  
ATOM     81  N   ALA A  10      13.017  13.871  42.438  1.00126.94           N  
ANISOU   81  N   ALA A  10    20325  18237   9670   5626   2305    887       N  
ATOM     82  CA  ALA A  10      11.810  13.903  41.615  1.00123.89           C  
ANISOU   82  CA  ALA A  10    19177  17969   9927   3828   2986    770       C  
ATOM     83  C   ALA A  10      12.043  14.700  40.332  1.00136.13           C  
ANISOU   83  C   ALA A  10    18586  20364  12772   3706   2336    625       C  
ATOM     84  O   ALA A  10      11.649  14.274  39.233  1.00118.10           O  
ANISOU   84  O   ALA A  10    16209  17880  10782   2870   2629    647       O  
ATOM     85  CB  ALA A  10      10.645  14.486  42.415  1.00124.56           C  
ANISOU   85  CB  ALA A  10    18755  18361  10212   2665   3557    496       C  
ATOM     86  N   ALA A  11      12.694  15.861  40.454  1.00131.54           N  
ANISOU   86  N   ALA A  11    16309  20706  12965   4564   1482    452       N  
ATOM     87  CA  ALA A  11      12.984  16.675  39.277  1.00123.79           C  
ANISOU   87  CA  ALA A  11    13399  20470  13165   4532    901    302       C  
ATOM     88  C   ALA A  11      13.887  15.931  38.300  1.00129.18           C  
ANISOU   88  C   ALA A  11    14740  20660  13685   5191    643    476       C  
ATOM     89  O   ALA A  11      13.690  16.003  37.080  1.00133.50           O  
ANISOU   89  O   ALA A  11    14514  21342  14868   4551    631    460       O  
ATOM     90  CB  ALA A  11      13.621  17.999  39.698  1.00105.21           C  
ANISOU   90  CB  ALA A  11     9311  19078  11588   5426    123     51       C  
ATOM     91  N   ASN A  12      14.875  15.199  38.820  1.00133.85           N  
ANISOU   91  N   ASN A  12    16798  20649  13411   6482    410    607       N  
ATOM     92  CA  ASN A  12      15.775  14.447  37.955  1.00136.01           C  
ANISOU   92  CA  ASN A  12    17748  20417  13515   7131    135    710       C  
ATOM     93  C   ASN A  12      15.040  13.313  37.248  1.00133.31           C  
ANISOU   93  C   ASN A  12    18634  19307  12709   5984    901    997       C  
ATOM     94  O   ASN A  12      15.281  13.055  36.064  1.00147.32           O  
ANISOU   94  O   ASN A  12    20087  21002  14887   5773    795   1042       O  
ATOM     95  CB  ASN A  12      16.947  13.908  38.774  1.00140.73           C  
ANISOU   95  CB  ASN A  12    19701  20519  13252   8811   -337    678       C  
ATOM     96  CG  ASN A  12      18.121  13.494  37.912  1.00147.59           C  
ANISOU   96  CG  ASN A  12    20674  21093  14309   9286   -798    481       C  
ATOM     97  OD1 ASN A  12      18.181  12.365  37.427  1.00154.22           O  
ANISOU   97  OD1 ASN A  12    22926  21167  14502   9548   -615    818       O  
ATOM     98  ND2 ASN A  12      19.066  14.408  37.721  1.00145.42           N  
ANISOU   98  ND2 ASN A  12    19131  21175  14947   8548  -1186    -89       N  
ATOM     99  N   GLU A  13      14.140  12.627  37.955  1.00134.66           N  
ANISOU   99  N   GLU A  13    20224  18890  12052   5218   1730   1150       N  
ATOM    100  CA  GLU A  13      13.353  11.574  37.316  1.00136.71           C  
ANISOU  100  CA  GLU A  13    21563  18439  11941   4046   2583   1324       C  
ATOM    101  C   GLU A  13      12.502  12.139  36.186  1.00146.03           C  
ANISOU  101  C   GLU A  13    21071  20200  14213   2750   2727   1122       C  
ATOM    102  O   GLU A  13      12.396  11.533  35.111  1.00143.50           O  
ANISOU  102  O   GLU A  13    20916  19579  14027   2258   2930   1208       O  
ATOM    103  CB  GLU A  13      12.468  10.865  38.345  1.00154.22           C  
ANISOU  103  CB  GLU A  13    25500  19936  13161   3364   3574   1396       C  
ATOM    104  CG  GLU A  13      13.206  10.194  39.502  1.00163.42           C  
ANISOU  104  CG  GLU A  13    28680  20365  13048   4627   3513   1616       C  
ATOM    105  CD  GLU A  13      13.811   8.847  39.140  1.00183.04           C  
ANISOU  105  CD  GLU A  13    33059  21853  14637   5158   3656   1921       C  
ATOM    106  OE1 GLU A  13      14.140   8.628  37.954  1.00159.92           O  
ANISOU  106  OE1 GLU A  13    29523  19002  12236   5058   3400   1963       O  
ATOM    107  OE2 GLU A  13      13.948   7.998  40.052  1.00156.68           O1-
ANISOU  107  OE2 GLU A  13    31877  17619  10035   5672   4035   2115       O1-
ATOM    108  N   SER A  14      11.891  13.307  36.405  1.00151.40           N  
ANISOU  108  N   SER A  14    20131  21715  15681   2225   2583    826       N  
ATOM    109  CA  SER A  14      11.064  13.892  35.352  1.00154.18           C  
ANISOU  109  CA  SER A  14    18929  22610  17043   1082   2625    565       C  
ATOM    110  C   SER A  14      11.911  14.336  34.162  1.00154.96           C  
ANISOU  110  C   SER A  14    17894  23109  17876   1676   1866    610       C  
ATOM    111  O   SER A  14      11.502  14.168  33.002  1.00141.34           O  
ANISOU  111  O   SER A  14    15760  21361  16581    949   1988    560       O  
ATOM    112  CB  SER A  14      10.253  15.060  35.905  1.00160.85           C  
ANISOU  112  CB  SER A  14    18322  24247  18549    447   2572    197       C  
ATOM    113  OG  SER A  14       9.308  15.510  34.948  1.00166.04           O  
ANISOU  113  OG  SER A  14    17713  25311  20064   -717   2657   -139       O  
ATOM    114  N   LYS A  15      13.090  14.911  34.427  1.00142.16           N  
ANISOU  114  N   LYS A  15    15760  21833  16421   2999   1112    636       N  
ATOM    115  CA  LYS A  15      14.017  15.230  33.344  1.00125.94           C  
ANISOU  115  CA  LYS A  15    12860  20004  14986   3618    498    620       C  
ATOM    116  C   LYS A  15      14.364  13.987  32.536  1.00131.73           C  
ANISOU  116  C   LYS A  15    14887  19934  15231   3613    722    868       C  
ATOM    117  O   LYS A  15      14.356  14.015  31.298  1.00145.53           O  
ANISOU  117  O   LYS A  15    16036  21743  17515   3209    634    862       O  
ATOM    118  CB  LYS A  15      15.294  15.862  33.901  1.00122.62           C  
ANISOU  118  CB  LYS A  15    12045  19823  14721   4984   -216    467       C  
ATOM    119  CG  LYS A  15      15.185  17.329  34.285  1.00119.18           C  
ANISOU  119  CG  LYS A  15    11066  19073  15143   3878   -452    139       C  
ATOM    120  CD  LYS A  15      16.566  17.907  34.583  1.00125.17           C  
ANISOU  120  CD  LYS A  15    12229  19177  16151   4007   -778    -24       C  
ATOM    121  CE  LYS A  15      16.492  19.367  35.002  1.00101.35           C  
ANISOU  121  CE  LYS A  15     8836  16462  13212   3629   -825   -254       C  
ATOM    122  NZ  LYS A  15      17.853  19.928  35.236  1.00 98.41           N  
ANISOU  122  NZ  LYS A  15     8682  16156  12552   4080  -1024   -579       N  
ATOM    123  N   ASP A  16      14.672  12.883  33.223  1.00120.09           N  
ANISOU  123  N   ASP A  16    15239  17679  12712   4076   1008   1088       N  
ATOM    124  CA  ASP A  16      15.025  11.649  32.530  1.00121.99           C  
ANISOU  124  CA  ASP A  16    16773  17133  12446   4101   1224   1330       C  
ATOM    125  C   ASP A  16      13.866  11.120  31.693  1.00115.77           C  
ANISOU  125  C   ASP A  16    16096  16120  11771   2641   1951   1390       C  
ATOM    126  O   ASP A  16      14.085  10.605  30.589  1.00123.10           O  
ANISOU  126  O   ASP A  16    17094  16803  12875   2453   1942   1491       O  
ATOM    127  CB  ASP A  16      15.480  10.590  33.535  1.00128.17           C  
ANISOU  127  CB  ASP A  16    19605  17088  12006   4870   1419   1536       C  
ATOM    128  CG  ASP A  16      16.703  11.019  34.328  1.00112.30           C  
ANISOU  128  CG  ASP A  16    17571  15245   9853   6481    614   1368       C  
ATOM    129  OD1 ASP A  16      17.125  12.188  34.192  1.00123.11           O  
ANISOU  129  OD1 ASP A  16    17254  17413  12110   6915     14   1071       O  
ATOM    130  OD2 ASP A  16      17.244  10.185  35.085  1.00114.91           O1-
ANISOU  130  OD2 ASP A  16    19592  14887   9180   7352    587   1479       O1-
ATOM    131  N   GLN A  17      12.634  11.240  32.192  1.00118.96           N  
ANISOU  131  N   GLN A  17    16475  16603  12120   1599   2588   1250       N  
ATOM    132  CA  GLN A  17      11.481  10.789  31.415  1.00125.83           C  
ANISOU  132  CA  GLN A  17    17317  17298  13197    222   3284   1122       C  
ATOM    133  C   GLN A  17      11.299  11.635  30.156  1.00144.00           C  
ANISOU  133  C   GLN A  17    17857  20272  16585   -174   2813    912       C  
ATOM    134  O   GLN A  17      11.042  11.102  29.063  1.00125.78           O  
ANISOU  134  O   GLN A  17    15595  17736  14459   -712   3015    920       O  
ATOM    135  CB  GLN A  17      10.221  10.821  32.280  1.00121.69           C  
ANISOU  135  CB  GLN A  17    17047  16722  12468   -797   4062    839       C  
ATOM    136  CG  GLN A  17      10.143   9.685  33.292  1.00137.72           C  
ANISOU  136  CG  GLN A  17    21206  17821  13301   -745   4855   1038       C  
ATOM    137  CD  GLN A  17       9.011   9.863  34.288  1.00180.44           C  
ANISOU  137  CD  GLN A  17    26841  23187  18530  -1673   5615    695       C  
ATOM    138  OE1 GLN A  17       8.343  10.897  34.309  1.00189.88           O  
ANISOU  138  OE1 GLN A  17    26497  25121  20526  -2271   5436    293       O  
ATOM    139  NE2 GLN A  17       8.793   8.851  35.123  1.00186.10           N  
ANISOU  139  NE2 GLN A  17    29529  22996  18184  -1812   6488    819       N  
ATOM    140  N   ALA A  18      11.424  12.959  30.291  1.00147.07           N  
ANISOU  140  N   ALA A  18    16717  21477  17685    108   2193    714       N  
ATOM    141  CA  ALA A  18      11.336  13.822  29.116  1.00125.27           C  
ANISOU  141  CA  ALA A  18    12410  19301  15886   -140   1710    531       C  
ATOM    142  C   ALA A  18      12.424  13.481  28.103  1.00125.77           C  
ANISOU  142  C   ALA A  18    12637  19117  16033    543   1316    770       C  
ATOM    143  O   ALA A  18      12.182  13.484  26.887  1.00152.50           O  
ANISOU  143  O   ALA A  18    15539  22538  19868     65   1267    716       O  
ATOM    144  CB  ALA A  18      11.422  15.291  29.530  1.00126.71           C  
ANISOU  144  CB  ALA A  18    11044  20350  16752    181   1131    306       C  
ATOM    145  N   ILE A  19      13.627  13.167  28.589  1.00109.02           N  
ANISOU  145  N   ILE A  19    11224  16716  13481   1674   1022    970       N  
ATOM    146  CA  ILE A  19      14.727  12.800  27.698  1.00117.44           C  
ANISOU  146  CA  ILE A  19    12487  17495  14639   2329    657   1096       C  
ATOM    147  C   ILE A  19      14.407  11.504  26.960  1.00122.82           C  
ANISOU  147  C   ILE A  19    14290  17485  14891   1712   1169   1317       C  
ATOM    148  O   ILE A  19      14.656  11.376  25.753  1.00121.86           O  
ANISOU  148  O   ILE A  19    13852  17294  15154   1553   1026   1347       O  
ATOM    149  CB  ILE A  19      16.040  12.690  28.494  1.00116.80           C  
ANISOU  149  CB  ILE A  19    12971  17231  14178   3705    217   1102       C  
ATOM    150  CG1 ILE A  19      16.528  14.078  28.917  1.00109.55           C  
ANISOU  150  CG1 ILE A  19    10631  17069  13923   4386   -350    793       C  
ATOM    151  CG2 ILE A  19      17.105  11.956  27.687  1.00120.95           C  
ANISOU  151  CG2 ILE A  19    14094  17244  14616   4275    -26   1173       C  
ATOM    152  CD1 ILE A  19      17.857  14.067  29.639  1.00 97.20           C  
ANISOU  152  CD1 ILE A  19     9841  14940  12149   4979   -721    531       C  
ATOM    153  N   GLU A  20      13.860  10.520  27.681  1.00115.28           N  
ANISOU  153  N   GLU A  20    14697  15981  13123   1355   1820   1460       N  
ATOM    154  CA  GLU A  20      13.458   9.262  27.055  1.00121.34           C  
ANISOU  154  CA  GLU A  20    16531  16091  13484    701   2431   1633       C  
ATOM    155  C   GLU A  20      12.460   9.503  25.928  1.00134.89           C  
ANISOU  155  C   GLU A  20    17277  18098  15876   -398   2652   1420       C  
ATOM    156  O   GLU A  20      12.605   8.959  24.823  1.00130.35           O  
ANISOU  156  O   GLU A  20    16788  17286  15453   -610   2678   1516       O  
ATOM    157  CB  GLU A  20      12.864   8.321  28.105  1.00118.35           C  
ANISOU  157  CB  GLU A  20    17710  15096  12163    375   3237   1734       C  
ATOM    158  CG  GLU A  20      13.881   7.508  28.890  1.00124.56           C  
ANISOU  158  CG  GLU A  20    20076  15233  12019   1444   3130   2025       C  
ATOM    159  CD  GLU A  20      14.294   6.236  28.172  1.00132.10           C  
ANISOU  159  CD  GLU A  20    22159  15473  12558   1466   3355   2285       C  
ATOM    160  OE1 GLU A  20      13.972   6.092  26.973  1.00154.71           O  
ANISOU  160  OE1 GLU A  20    24389  18433  15963    781   3468   2256       O  
ATOM    161  OE2 GLU A  20      14.937   5.374  28.810  1.00124.15           O1-
ANISOU  161  OE2 GLU A  20    22701  13801  10669   2193   3395   2503       O1-
ATOM    162  N   LYS A  21      11.433  10.315  26.193  1.00127.65           N  
ANISOU  162  N   LYS A  21    15426  17696  15377  -1082   2778   1077       N  
ATOM    163  CA  LYS A  21      10.421  10.565  25.167  1.00122.46           C  
ANISOU  163  CA  LYS A  21    13866  17312  15350  -2059   2918    746       C  
ATOM    164  C   LYS A  21      11.013  11.302  23.968  1.00128.42           C  
ANISOU  164  C   LYS A  21    13523  18457  16812  -1701   2183    767       C  
ATOM    165  O   LYS A  21      10.674  11.003  22.812  1.00133.07           O  
ANISOU  165  O   LYS A  21    13931  18950  17678  -2180   2252    692       O  
ATOM    166  CB  LYS A  21       9.248  11.343  25.760  1.00126.89           C  
ANISOU  166  CB  LYS A  21    13614  18351  16246  -2796   3105    266       C  
ATOM    167  CG  LYS A  21       8.623  10.672  26.972  1.00137.78           C  
ANISOU  167  CG  LYS A  21    16110  19297  16942  -3240   3929    175       C  
ATOM    168  CD  LYS A  21       7.118  10.876  27.015  1.00128.49           C  
ANISOU  168  CD  LYS A  21    14372  18306  16143  -4473   4466   -495       C  
ATOM    169  CE  LYS A  21       6.423  10.063  25.934  1.00134.91           C  
ANISOU  169  CE  LYS A  21    15416  18737  17108  -5114   4827   -752       C  
ATOM    170  NZ  LYS A  21       4.940  10.167  26.023  1.00130.03           N  
ANISOU  170  NZ  LYS A  21    14599  18022  16785  -5586   4798  -1451       N  
ATOM    171  N   LYS A  22      11.905  12.266  24.220  1.00112.85           N  
ANISOU  171  N   LYS A  22    10843  16898  15138   -850   1519    828       N  
ATOM    172  CA  LYS A  22      12.535  12.985  23.116  1.00116.27           C  
ANISOU  172  CA  LYS A  22    10354  17612  16213   -501    925    814       C  
ATOM    173  C   LYS A  22      13.366  12.046  22.247  1.00133.74           C  
ANISOU  173  C   LYS A  22    13346  19253  18217   -216    935   1086       C  
ATOM    174  O   LYS A  22      13.322  12.124  21.011  1.00131.03           O  
ANISOU  174  O   LYS A  22    12607  18908  18272   -492    801   1055       O  
ATOM    175  CB  LYS A  22      13.398  14.125  23.655  1.00114.36           C  
ANISOU  175  CB  LYS A  22     9547  17625  16278    362    330    660       C  
ATOM    176  CG  LYS A  22      14.060  14.959  22.570  1.00108.83           C  
ANISOU  176  CG  LYS A  22     9194  16127  16029    528   -157     89       C  
ATOM    177  CD  LYS A  22      14.899  16.077  23.164  1.00114.54           C  
ANISOU  177  CD  LYS A  22    10219  16403  16899    917   -469    -57       C  
ATOM    178  CE  LYS A  22      14.041  17.042  23.968  1.00128.10           C  
ANISOU  178  CE  LYS A  22    11754  18239  18679    674   -438    -13       C  
ATOM    179  NZ  LYS A  22      14.854  18.134  24.572  1.00119.09           N  
ANISOU  179  NZ  LYS A  22    10659  17087  17502    985   -588     91       N  
ATOM    180  N   ASP A  23      14.127  11.146  22.875  1.00132.88           N  
ANISOU  180  N   ASP A  23    14390  18633  17467    353   1066   1330       N  
ATOM    181  CA  ASP A  23      14.920  10.196  22.098  1.00115.16           C  
ANISOU  181  CA  ASP A  23    12901  15830  15025    599   1059   1550       C  
ATOM    182  C   ASP A  23      14.036   9.224  21.325  1.00118.15           C  
ANISOU  182  C   ASP A  23    13789  15857  15247   -346   1631   1631       C  
ATOM    183  O   ASP A  23      14.389   8.822  20.211  1.00130.20           O  
ANISOU  183  O   ASP A  23    15344  17160  16967   -433   1550   1724       O  
ATOM    184  CB  ASP A  23      15.880   9.435  23.010  1.00117.60           C  
ANISOU  184  CB  ASP A  23    14389  15651  14641   1463   1016   1721       C  
ATOM    185  CG  ASP A  23      16.966  10.322  23.576  1.00100.68           C  
ANISOU  185  CG  ASP A  23    11688  13816  12748   2553    375   1525       C  
ATOM    186  OD1 ASP A  23      16.955  11.534  23.275  1.00 99.97           O  
ANISOU  186  OD1 ASP A  23    10294  14316  13372   2576     47   1298       O  
ATOM    187  OD2 ASP A  23      17.832   9.811  24.317  1.00102.54           O1-
ANISOU  187  OD2 ASP A  23    12796  13691  12472   3423    198   1544       O1-
ATOM    188  N   GLN A  24      12.886   8.844  21.888  1.00129.02           N  
ANISOU  188  N   GLN A  24    15536  17171  16314  -1078   2251   1530       N  
ATOM    189  CA  GLN A  24      11.949   8.006  21.142  1.00139.08           C  
ANISOU  189  CA  GLN A  24    17114  18170  17559  -2012   2852   1448       C  
ATOM    190  C   GLN A  24      11.444   8.722  19.893  1.00137.91           C  
ANISOU  190  C   GLN A  24    15762  18457  18179  -2457   2539   1177       C  
ATOM    191  O   GLN A  24      11.391   8.135  18.799  1.00133.28           O  
ANISOU  191  O   GLN A  24    15282  17640  17716  -2757   2643   1220       O  
ATOM    192  CB  GLN A  24      10.778   7.604  22.039  1.00141.57           C  
ANISOU  192  CB  GLN A  24    17942  18352  17499  -2744   3636   1213       C  
ATOM    193  CG  GLN A  24       9.738   6.731  21.354  1.00155.63           C  
ANISOU  193  CG  GLN A  24    19986  19845  19303  -3731   4370    965       C  
ATOM    194  CD  GLN A  24      10.321   5.439  20.811  1.00166.05           C  
ANISOU  194  CD  GLN A  24    22366  20524  20202  -3611   4668   1340       C  
ATOM    195  OE1 GLN A  24      10.549   4.487  21.557  1.00166.05           O  
ANISOU  195  OE1 GLN A  24    23694  19939  19459  -3478   5188   1587       O  
ATOM    196  NE2 GLN A  24      10.568   5.403  19.506  1.00167.11           N  
ANISOU  196  NE2 GLN A  24    21964  20741  20788  -3647   4335   1382       N  
ATOM    197  N   ALA A  25      11.073   9.998  20.036  1.00135.73           N  
ANISOU  197  N   ALA A  25    14363  18800  18408  -2470   2132    888       N  
ATOM    198  CA  ALA A  25      10.618  10.765  18.879  1.00133.50           C  
ANISOU  198  CA  ALA A  25    13028  18901  18794  -2777   1752    613       C  
ATOM    199  C   ALA A  25      11.722  10.896  17.833  1.00122.74           C  
ANISOU  199  C   ALA A  25    11560  17415  17661  -2222   1277    882       C  
ATOM    200  O   ALA A  25      11.461  10.826  16.623  1.00116.60           O  
ANISOU  200  O   ALA A  25    10784  16462  17056  -2408   1176    640       O  
ATOM    201  CB  ALA A  25      10.133  12.145  19.321  1.00126.14           C  
ANISOU  201  CB  ALA A  25    11557  18048  18321  -2349   1204    342       C  
ATOM    202  N   ILE A  26      12.966  11.080  18.281  1.00117.30           N  
ANISOU  202  N   ILE A  26    11063  16643  16863  -1387    974   1132       N  
ATOM    203  CA  ILE A  26      14.076  11.198  17.339  1.00105.94           C  
ANISOU  203  CA  ILE A  26     9542  15027  15684   -892    595   1272       C  
ATOM    204  C   ILE A  26      14.327   9.874  16.623  1.00119.43           C  
ANISOU  204  C   ILE A  26    12143  16144  17092  -1107    900   1507       C  
ATOM    205  O   ILE A  26      14.668   9.858  15.432  1.00114.12           O  
ANISOU  205  O   ILE A  26    11312  15332  16716  -1165    731   1537       O  
ATOM    206  CB  ILE A  26      15.334  11.714  18.064  1.00100.14           C  
ANISOU  206  CB  ILE A  26     8727  14347  14975     70    226   1297       C  
ATOM    207  CG1 ILE A  26      15.286  13.242  18.180  1.00100.67           C  
ANISOU  207  CG1 ILE A  26     8571  14678  15001    251   -149    574       C  
ATOM    208  CG2 ILE A  26      16.602  11.259  17.358  1.00106.04           C  
ANISOU  208  CG2 ILE A  26     9869  14646  15776    561     46   1393       C  
ATOM    209  CD1 ILE A  26      16.541  13.865  18.774  1.00 96.13           C  
ANISOU  209  CD1 ILE A  26     8243  14047  14235    985   -447    177       C  
ATOM    210  N   GLU A  27      14.150   8.748  17.317  1.00112.09           N  
ANISOU  210  N   GLU A  27    12197  14834  15560  -1249   1382   1672       N  
ATOM    211  CA  GLU A  27      14.261   7.452  16.651  1.00113.31           C  
ANISOU  211  CA  GLU A  27    13170  14446  15436  -1536   1735   1884       C  
ATOM    212  C   GLU A  27      13.187   7.292  15.581  1.00108.72           C  
ANISOU  212  C   GLU A  27    12198  13958  15154  -2372   1991   1706       C  
ATOM    213  O   GLU A  27      13.457   6.771  14.491  1.00119.32           O  
ANISOU  213  O   GLU A  27    13657  15050  16628  -2513   1980   1816       O  
ATOM    214  CB  GLU A  27      14.169   6.320  17.677  1.00139.01           C  
ANISOU  214  CB  GLU A  27    17629  17250  17939  -1546   2280   2069       C  
ATOM    215  CG  GLU A  27      14.408   4.930  17.098  1.00147.89           C  
ANISOU  215  CG  GLU A  27    19677  17780  18733  -1758   2653   2315       C  
ATOM    216  CD  GLU A  27      15.720   4.323  17.564  1.00141.68           C  
ANISOU  216  CD  GLU A  27    19791  16532  17510   -932   2400   2563       C  
ATOM    217  OE1 GLU A  27      16.216   4.739  18.633  1.00121.42           O  
ANISOU  217  OE1 GLU A  27    17419  14024  14691   -245   2134   2532       O  
ATOM    218  OE2 GLU A  27      16.258   3.438  16.863  1.00140.22           O1-
ANISOU  218  OE2 GLU A  27    20093  15932  17251   -938   2430   2735       O1-
ATOM    219  N   LYS A  28      11.960   7.729  15.882  1.00113.94           N  
ANISOU  219  N   LYS A  28    12373  14971  15946  -2917   2204   1360       N  
ATOM    220  CA  LYS A  28      10.904   7.742  14.868  1.00116.82           C  
ANISOU  220  CA  LYS A  28    12247  15479  16660  -3534   2271   1029       C  
ATOM    221  C   LYS A  28      11.322   8.560  13.647  1.00116.15           C  
ANISOU  221  C   LYS A  28    11699  15600  16834  -3187   1597    834       C  
ATOM    222  O   LYS A  28      11.167   8.118  12.494  1.00111.87           O  
ANISOU  222  O   LYS A  28    11332  14989  16186  -3283   1418    920       O  
ATOM    223  CB  LYS A  28       9.618   8.307  15.475  1.00114.35           C  
ANISOU  223  CB  LYS A  28    11583  15451  16415  -3664   2204    610       C  
ATOM    224  CG  LYS A  28       8.436   8.372  14.524  1.00129.03           C  
ANISOU  224  CG  LYS A  28    13223  17329  18475  -3748   1938    270       C  
ATOM    225  CD  LYS A  28       7.858   6.991  14.271  1.00128.53           C  
ANISOU  225  CD  LYS A  28    13734  16949  18152  -4190   2553    105       C  
ATOM    226  CE  LYS A  28       7.547   6.798  12.799  1.00124.73           C  
ANISOU  226  CE  LYS A  28    13089  16427  17876  -4118   2246     26       C  
ATOM    227  NZ  LYS A  28       8.752   7.081  11.968  1.00110.35           N  
ANISOU  227  NZ  LYS A  28    11172  14557  16200  -3767   1816    499       N  
ATOM    228  N   LYS A  29      11.854   9.760  13.891  1.00 94.96           N  
ANISOU  228  N   LYS A  29     8563  13181  14337  -2626   1101    729       N  
ATOM    229  CA  LYS A  29      12.304  10.621  12.802  1.00 97.02           C  
ANISOU  229  CA  LYS A  29     8737  13516  14608  -2185    595    503       C  
ATOM    230  C   LYS A  29      13.381   9.940  11.964  1.00119.13           C  
ANISOU  230  C   LYS A  29    11811  15885  17570  -2050    567    956       C  
ATOM    231  O   LYS A  29      13.371  10.025  10.728  1.00 98.93           O  
ANISOU  231  O   LYS A  29     9387  13236  14965  -2050    428    805       O  
ATOM    232  CB  LYS A  29      12.826  11.938  13.376  1.00 96.35           C  
ANISOU  232  CB  LYS A  29     8456  13702  14449  -1589    225    311       C  
ATOM    233  CG  LYS A  29      12.227  13.184  12.754  1.00111.79           C  
ANISOU  233  CG  LYS A  29    10420  15931  16123  -1439    -33    -98       C  
ATOM    234  CD  LYS A  29      12.806  14.433  13.401  1.00118.60           C  
ANISOU  234  CD  LYS A  29    11180  16910  16974   -962   -261    -81       C  
ATOM    235  CE  LYS A  29      12.110  15.695  12.912  1.00130.33           C  
ANISOU  235  CE  LYS A  29    12631  18542  18348   -922   -447   -149       C  
ATOM    236  NZ  LYS A  29      12.631  16.916  13.592  1.00120.23           N  
ANISOU  236  NZ  LYS A  29    11331  17322  17030   -577   -553   -110       N  
ATOM    237  N   ILE A  30      14.317   9.252  12.621  1.00118.94           N  
ANISOU  237  N   ILE A  30    11896  15576  17721  -1928    738   1520       N  
ATOM    238  CA  ILE A  30      15.403   8.594  11.901  1.00100.24           C  
ANISOU  238  CA  ILE A  30     9951  12736  15401  -1733    702   1780       C  
ATOM    239  C   ILE A  30      14.880   7.423  11.077  1.00106.61           C  
ANISOU  239  C   ILE A  30    11247  13244  16016  -2303   1067   1859       C  
ATOM    240  O   ILE A  30      15.379   7.159   9.975  1.00107.96           O  
ANISOU  240  O   ILE A  30    11632  13192  16196  -2241    925   1813       O  
ATOM    241  CB  ILE A  30      16.509   8.166  12.886  1.00 82.33           C  
ANISOU  241  CB  ILE A  30     8254  10204  12822  -1100    669   1917       C  
ATOM    242  CG1 ILE A  30      17.501   9.314  13.084  1.00 67.06           C  
ANISOU  242  CG1 ILE A  30     5775   8444  11262   -397    209   1719       C  
ATOM    243  CG2 ILE A  30      17.218   6.900  12.416  1.00 97.58           C  
ANISOU  243  CG2 ILE A  30    10980  11567  14529  -1107    823   2133       C  
ATOM    244  CD1 ILE A  30      18.724   8.939  13.885  1.00 99.81           C  
ANISOU  244  CD1 ILE A  30    10409  12309  15204    350     65   1691       C  
ATOM    245  N   GLN A  31      13.869   6.709  11.579  1.00 99.13           N  
ANISOU  245  N   GLN A  31    10594  12318  14753  -2782   1546   1800       N  
ATOM    246  CA  GLN A  31      13.243   5.663  10.774  1.00108.62           C  
ANISOU  246  CA  GLN A  31    12259  13394  15618  -3241   1823   1618       C  
ATOM    247  C   GLN A  31      12.631   6.246   9.503  1.00109.44           C  
ANISOU  247  C   GLN A  31    11994  13803  15786  -3301   1500   1138       C  
ATOM    248  O   GLN A  31      12.807   5.701   8.402  1.00101.95           O  
ANISOU  248  O   GLN A  31    11302  12708  14728  -3316   1441   1111       O  
ATOM    249  CB  GLN A  31      12.186   4.922  11.594  1.00110.53           C  
ANISOU  249  CB  GLN A  31    12692  13639  15666  -3554   2268   1703       C  
ATOM    250  CG  GLN A  31      12.741   3.794  12.451  1.00128.19           C  
ANISOU  250  CG  GLN A  31    15893  15389  17425  -3514   2797   1996       C  
ATOM    251  CD  GLN A  31      13.500   2.763  11.633  1.00123.43           C  
ANISOU  251  CD  GLN A  31    15729  14459  16711  -3371   2678   2245       C  
ATOM    252  OE1 GLN A  31      14.719   2.848  11.487  1.00119.93           O  
ANISOU  252  OE1 GLN A  31    15522  13748  16300  -3051   2443   2471       O  
ATOM    253  NE2 GLN A  31      12.780   1.781  11.098  1.00119.33           N  
ANISOU  253  NE2 GLN A  31    15281  13936  16124  -3563   2850   2128       N  
ATOM    254  N   ALA A  32      11.909   7.364   9.637  1.00107.55           N  
ANISOU  254  N   ALA A  32    11239  13978  15647  -3214   1249    765       N  
ATOM    255  CA  ALA A  32      11.340   8.005   8.450  1.00103.05           C  
ANISOU  255  CA  ALA A  32    10479  13647  15027  -3118    908    419       C  
ATOM    256  C   ALA A  32      12.434   8.433   7.472  1.00105.92           C  
ANISOU  256  C   ALA A  32    10889  13758  15596  -2738    648    556       C  
ATOM    257  O   ALA A  32      12.291   8.282   6.247  1.00115.82           O  
ANISOU  257  O   ALA A  32    12262  14942  16801  -2787    579    466       O  
ATOM    258  CB  ALA A  32      10.483   9.203   8.857  1.00103.62           C  
ANISOU  258  CB  ALA A  32    10178  14237  14955  -2991    568    191       C  
ATOM    259  N   ILE A  33      13.539   8.966   7.999  1.00118.89           N  
ANISOU  259  N   ILE A  33    12477  15277  17419  -2315    455    826       N  
ATOM    260  CA  ILE A  33      14.640   9.413   7.149  1.00 89.14           C  
ANISOU  260  CA  ILE A  33     8821  11264  13786  -1941    202    961       C  
ATOM    261  C   ILE A  33      15.258   8.235   6.403  1.00102.42           C  
ANISOU  261  C   ILE A  33    10929  12566  15421  -2082    365   1153       C  
ATOM    262  O   ILE A  33      15.582   8.335   5.213  1.00 91.81           O  
ANISOU  262  O   ILE A  33     9749  11083  14051  -2006    262   1094       O  
ATOM    263  CB  ILE A  33      15.686  10.166   7.993  1.00 77.05           C  
ANISOU  263  CB  ILE A  33     7110   9698  12469  -1484     25   1086       C  
ATOM    264  CG1 ILE A  33      15.201  11.583   8.311  1.00 96.15           C  
ANISOU  264  CG1 ILE A  33     9304  12510  14720  -1247   -162    760       C  
ATOM    265  CG2 ILE A  33      17.030  10.202   7.286  1.00 78.03           C  
ANISOU  265  CG2 ILE A  33     7414   9421  12814  -1204    -72   1199       C  
ATOM    266  CD1 ILE A  33      16.207  12.418   9.080  1.00 85.36           C  
ANISOU  266  CD1 ILE A  33     7886  11158  13387   -783   -272    727       C  
ATOM    267  N   GLU A  34      15.433   7.102   7.086  1.00111.55           N  
ANISOU  267  N   GLU A  34    12355  13540  16487  -2281    648   1368       N  
ATOM    268  CA  GLU A  34      15.985   5.921   6.429  1.00106.56           C  
ANISOU  268  CA  GLU A  34    12236  12598  15654  -2393    805   1452       C  
ATOM    269  C   GLU A  34      15.056   5.420   5.331  1.00100.99           C  
ANISOU  269  C   GLU A  34    11668  12012  14692  -2724    949   1179       C  
ATOM    270  O   GLU A  34      15.516   4.982   4.268  1.00110.44           O  
ANISOU  270  O   GLU A  34    13109  13066  15790  -2690    913   1139       O  
ATOM    271  CB  GLU A  34      16.246   4.817   7.453  1.00 98.77           C  
ANISOU  271  CB  GLU A  34    11662  11363  14504  -2525   1104   1737       C  
ATOM    272  CG  GLU A  34      17.456   5.056   8.335  1.00 95.93           C  
ANISOU  272  CG  GLU A  34    11293  10716  14442  -2111    953   2059       C  
ATOM    273  CD  GLU A  34      17.651   3.953   9.353  1.00121.26           C  
ANISOU  273  CD  GLU A  34    15139  13571  17362  -2141   1273   2407       C  
ATOM    274  OE1 GLU A  34      16.707   3.161   9.556  1.00106.94           O  
ANISOU  274  OE1 GLU A  34    13674  11841  15117  -2562   1635   2388       O  
ATOM    275  OE2 GLU A  34      18.748   3.872   9.948  1.00126.06           O1-
ANISOU  275  OE2 GLU A  34    16009  13822  18067  -1658   1115   2590       O1-
ATOM    276  N   LYS A  35      13.743   5.474   5.571  1.00106.22           N  
ANISOU  276  N   LYS A  35    12122  12959  15279  -3055   1104    965       N  
ATOM    277  CA  LYS A  35      12.799   5.099   4.521  1.00 93.41           C  
ANISOU  277  CA  LYS A  35    10520  11508  13462  -3225   1093    721       C  
ATOM    278  C   LYS A  35      12.958   5.994   3.296  1.00104.00           C  
ANISOU  278  C   LYS A  35    11656  12814  15046  -3031    822    626       C  
ATOM    279  O   LYS A  35      12.988   5.506   2.156  1.00103.12           O  
ANISOU  279  O   LYS A  35    11684  12567  14929  -3065    812    641       O  
ATOM    280  CB  LYS A  35      11.368   5.157   5.056  1.00 98.38           C  
ANISOU  280  CB  LYS A  35    10788  12598  13995  -3486    872    874       C  
ATOM    281  CG  LYS A  35      10.306   4.733   4.053  1.00113.88           C  
ANISOU  281  CG  LYS A  35    12390  14466  16413  -3428    658   1084       C  
ATOM    282  CD  LYS A  35       9.631   5.934   3.408  1.00118.14           C  
ANISOU  282  CD  LYS A  35    12653  15268  16967  -3404    362    730       C  
ATOM    283  CE  LYS A  35       8.964   5.547   2.102  1.00109.62           C  
ANISOU  283  CE  LYS A  35    11455  14078  16119  -3459    292    587       C  
ATOM    284  NZ  LYS A  35       9.957   5.015   1.128  1.00101.48           N  
ANISOU  284  NZ  LYS A  35    10884  12960  14712  -3494    378    633       N  
ATOM    285  N   LYS A  36      13.065   7.310   3.510  1.00101.78           N  
ANISOU  285  N   LYS A  36    11075  12653  14943  -2763    542    585       N  
ATOM    286  CA  LYS A  36      13.246   8.215   2.375  1.00 96.54           C  
ANISOU  286  CA  LYS A  36    10351  11907  14423  -2512    233    579       C  
ATOM    287  C   LYS A  36      14.560   7.940   1.649  1.00 88.83           C  
ANISOU  287  C   LYS A  36     9710  10549  13493  -2301    201    829       C  
ATOM    288  O   LYS A  36      14.626   8.015   0.415  1.00 99.32           O  
ANISOU  288  O   LYS A  36    11162  11722  14852  -2273    112    830       O  
ATOM    289  CB  LYS A  36      13.179   9.671   2.835  1.00 90.48           C  
ANISOU  289  CB  LYS A  36     9275  11323  13778  -2228    -50    511       C  
ATOM    290  CG  LYS A  36      11.763  10.216   2.929  1.00107.63           C  
ANISOU  290  CG  LYS A  36    11097  13916  15881  -2371   -174    165       C  
ATOM    291  CD  LYS A  36      11.755  11.733   3.009  1.00100.21           C  
ANISOU  291  CD  LYS A  36     9963  13095  15018  -2018   -498    110       C  
ATOM    292  CE  LYS A  36      10.334  12.275   2.967  1.00116.75           C  
ANISOU  292  CE  LYS A  36    11752  15606  17001  -2123   -704   -199       C  
ATOM    293  NZ  LYS A  36       9.632  11.896   1.703  1.00 85.35           N  
ANISOU  293  NZ  LYS A  36     7818  11596  13015  -2296   -830   -328       N  
ATOM    294  N   ILE A  37      15.615   7.614   2.399  1.00109.05           N  
ANISOU  294  N   ILE A  37    12410  12972  16050  -2162    267    991       N  
ATOM    295  CA  ILE A  37      16.897   7.287   1.779  1.00 76.34           C  
ANISOU  295  CA  ILE A  37     8523   8535  11949  -1984    237   1103       C  
ATOM    296  C   ILE A  37      16.767   6.045   0.907  1.00 92.58           C  
ANISOU  296  C   ILE A  37    10831  10493  13854  -2207    391   1119       C  
ATOM    297  O   ILE A  37      17.330   5.982  -0.191  1.00 81.28           O  
ANISOU  297  O   ILE A  37     9532   8906  12445  -2133    330   1121       O  
ATOM    298  CB  ILE A  37      17.986   7.109   2.853  1.00 95.65           C  
ANISOU  298  CB  ILE A  37    11019  10875  14449  -1805    257   1180       C  
ATOM    299  CG1 ILE A  37      18.424   8.462   3.401  1.00 74.01           C  
ANISOU  299  CG1 ILE A  37     7998   8179  11945  -1484     85   1123       C  
ATOM    300  CG2 ILE A  37      19.192   6.366   2.285  1.00 96.50           C  
ANISOU  300  CG2 ILE A  37    11382  10723  14560  -1728    275   1194       C  
ATOM    301  CD1 ILE A  37      19.388   9.168   2.499  1.00 83.41           C  
ANISOU  301  CD1 ILE A  37     9212   9152  13329  -1232     -5   1031       C  
ATOM    302  N   GLU A  38      16.035   5.035   1.380  1.00 89.91           N  
ANISOU  302  N   GLU A  38    10565  10246  13350  -2503    630   1103       N  
ATOM    303  CA  GLU A  38      15.870   3.829   0.575  1.00 94.21           C  
ANISOU  303  CA  GLU A  38    11313  10717  13765  -2714    797   1094       C  
ATOM    304  C   GLU A  38      15.063   4.121  -0.684  1.00114.46           C  
ANISOU  304  C   GLU A  38    13752  13346  16390  -2790    723    966       C  
ATOM    305  O   GLU A  38      15.359   3.585  -1.761  1.00112.36           O  
ANISOU  305  O   GLU A  38    13621  12964  16108  -2790    722    986       O  
ATOM    306  CB  GLU A  38      15.206   2.727   1.401  1.00 92.01           C  
ANISOU  306  CB  GLU A  38    11169  10533  13256  -3011   1080   1084       C  
ATOM    307  CG  GLU A  38      15.389   1.323   0.832  1.00108.08           C  
ANISOU  307  CG  GLU A  38    13452  12503  15111  -3126   1175   1143       C  
ATOM    308  CD  GLU A  38      16.786   0.759   1.069  1.00106.96           C  
ANISOU  308  CD  GLU A  38    13579  12109  14950  -2965   1150   1281       C  
ATOM    309  OE1 GLU A  38      17.643   1.480   1.631  1.00 89.70           O  
ANISOU  309  OE1 GLU A  38    11393   9797  12891  -2766   1035   1335       O  
ATOM    310  OE2 GLU A  38      17.025  -0.415   0.700  1.00 87.51           O1-
ANISOU  310  OE2 GLU A  38    11299   9610  12340  -3059   1186   1334       O1-
ATOM    311  N   ALA A  39      14.048   4.980  -0.571  1.00112.41           N  
ANISOU  311  N   ALA A  39    13221  13284  16206  -2853    638    807       N  
ATOM    312  CA  ALA A  39      13.296   5.387  -1.754  1.00 89.95           C  
ANISOU  312  CA  ALA A  39    10263  10478  13438  -2899    496    654       C  
ATOM    313  C   ALA A  39      14.199   6.081  -2.768  1.00 95.57           C  
ANISOU  313  C   ALA A  39    11150  10925  14237  -2613    278    787       C  
ATOM    314  O   ALA A  39      14.128   5.802  -3.972  1.00116.62           O  
ANISOU  314  O   ALA A  39    13944  13470  16897  -2647    257    770       O  
ATOM    315  CB  ALA A  39      12.136   6.299  -1.353  1.00101.38           C  
ANISOU  315  CB  ALA A  39    11343  12234  14944  -2991    348    395       C  
ATOM    316  N   ILE A  40      15.067   6.978  -2.296  1.00106.16           N  
ANISOU  316  N   ILE A  40    12508  12183  15646  -2357    146    891       N  
ATOM    317  CA  ILE A  40      15.967   7.686  -3.203  1.00 83.27           C  
ANISOU  317  CA  ILE A  40     9804   9042  12794  -2153     22    944       C  
ATOM    318  C   ILE A  40      16.973   6.723  -3.829  1.00 98.88           C  
ANISOU  318  C   ILE A  40    12028  10863  14679  -2164    155   1003       C  
ATOM    319  O   ILE A  40      17.319   6.850  -5.010  1.00102.89           O  
ANISOU  319  O   ILE A  40    12738  11205  15152  -2157    144    978       O  
ATOM    320  CB  ILE A  40      16.665   8.842  -2.465  1.00 75.32           C  
ANISOU  320  CB  ILE A  40     8701   8009  11906  -1903    -82    959       C  
ATOM    321  CG1 ILE A  40      15.631   9.867  -1.997  1.00 87.31           C  
ANISOU  321  CG1 ILE A  40     9944   9714  13516  -1888   -259    867       C  
ATOM    322  CG2 ILE A  40      17.710   9.499  -3.358  1.00 87.43           C  
ANISOU  322  CG2 ILE A  40    10470   9285  13463  -1755    -88    931       C  
ATOM    323  CD1 ILE A  40      16.241  11.103  -1.377  1.00 77.51           C  
ANISOU  323  CD1 ILE A  40     8576   8451  12422  -1617   -360    863       C  
ATOM    324  N   GLU A  41      17.461   5.752  -3.053  1.00 99.27           N  
ANISOU  324  N   GLU A  41    12086  10957  14676  -2201    280   1056       N  
ATOM    325  CA  GLU A  41      18.360   4.740  -3.601  1.00100.52           C  
ANISOU  325  CA  GLU A  41    12433  11003  14758  -2236    370   1072       C  
ATOM    326  C   GLU A  41      17.682   3.964  -4.719  1.00115.86           C  
ANISOU  326  C   GLU A  41    14444  12954  16622  -2419    447   1051       C  
ATOM    327  O   GLU A  41      18.270   3.737  -5.783  1.00103.90           O  
ANISOU  327  O   GLU A  41    13080  11322  15076  -2416    451   1028       O  
ATOM    328  CB  GLU A  41      18.822   3.784  -2.501  1.00 92.73           C  
ANISOU  328  CB  GLU A  41    11472  10039  13721  -2269    470   1126       C  
ATOM    329  CG  GLU A  41      20.049   4.235  -1.741  1.00100.87           C  
ANISOU  329  CG  GLU A  41    12492  10971  14864  -2050    389   1108       C  
ATOM    330  CD  GLU A  41      20.501   3.215  -0.712  1.00117.61           C  
ANISOU  330  CD  GLU A  41    14717  13053  16918  -2093    468   1163       C  
ATOM    331  OE1 GLU A  41      19.970   2.082  -0.720  1.00123.76           O  
ANISOU  331  OE1 GLU A  41    15627  13864  17531  -2315    618   1221       O  
ATOM    332  OE2 GLU A  41      21.385   3.547   0.107  1.00109.21           O1-
ANISOU  332  OE2 GLU A  41    13623  11897  15974  -1905    396   1128       O1-
ATOM    333  N   HIS A  42      16.437   3.541  -4.490  1.00119.98           N  
ANISOU  333  N   HIS A  42    14839  13625  17122  -2602    537   1016       N  
ATOM    334  CA  HIS A  42      15.697   2.845  -5.536  1.00127.29           C  
ANISOU  334  CA  HIS A  42    15768  14576  18022  -2771    614    947       C  
ATOM    335  C   HIS A  42      15.507   3.734  -6.760  1.00124.22           C  
ANISOU  335  C   HIS A  42    15435  14061  17702  -2684    447    905       C  
ATOM    336  O   HIS A  42      15.564   3.254  -7.898  1.00127.65           O  
ANISOU  336  O   HIS A  42    15976  14410  18115  -2722    473    892       O  
ATOM    337  CB  HIS A  42      14.348   2.368  -4.999  1.00136.07           C  
ANISOU  337  CB  HIS A  42    16690  15914  19095  -3028    755    819       C  
ATOM    338  CG  HIS A  42      13.569   1.540  -5.973  1.00158.50           C  
ANISOU  338  CG  HIS A  42    19480  18858  21884  -3180    800    720       C  
ATOM    339  ND1 HIS A  42      12.893   2.089  -7.042  1.00156.44           N  
ANISOU  339  ND1 HIS A  42    19136  18576  21726  -3197    656    593       N  
ATOM    340  CD2 HIS A  42      13.355   0.204  -6.037  1.00161.39           C  
ANISOU  340  CD2 HIS A  42    19860  19373  22087  -3344    896    769       C  
ATOM    341  CE1 HIS A  42      12.297   1.127  -7.724  1.00151.84           C  
ANISOU  341  CE1 HIS A  42    18488  18140  21065  -3349    679    550       C  
ATOM    342  NE2 HIS A  42      12.561  -0.026  -7.136  1.00166.77           N  
ANISOU  342  NE2 HIS A  42    20410  20155  22799  -3442    785    713       N  
ATOM    343  N   GLY A  43      15.299   5.036  -6.548  1.00116.85           N  
ANISOU  343  N   GLY A  43    14461  13092  16845  -2568    274    882       N  
ATOM    344  CA  GLY A  43      15.080   5.936  -7.668  1.00108.46           C  
ANISOU  344  CA  GLY A  43    13549  11838  15822  -2498    111    835       C  
ATOM    345  C   GLY A  43      16.259   6.047  -8.615  1.00116.97           C  
ANISOU  345  C   GLY A  43    14956  12674  16815  -2407    175    885       C  
ATOM    346  O   GLY A  43      16.088   6.474  -9.763  1.00118.29           O  
ANISOU  346  O   GLY A  43    15348  12625  16972  -2386    129    847       O  
ATOM    347  N   ILE A  44      17.451   5.671  -8.165  1.00117.87           N  
ANISOU  347  N   ILE A  44    15119  12797  16869  -2370    287    922       N  
ATOM    348  CA  ILE A  44      18.657   5.714  -8.981  1.00100.14           C  
ANISOU  348  CA  ILE A  44    13162  10358  14528  -2367    393    873       C  
ATOM    349  C   ILE A  44      18.984   4.300  -9.435  1.00119.26           C  
ANISOU  349  C   ILE A  44    15571  12842  16901  -2482    498    884       C  
ATOM    350  O   ILE A  44      18.651   3.315  -8.765  1.00122.47           O  
ANISOU  350  O   ILE A  44    15776  13427  17331  -2530    515    939       O  
ATOM    351  CB  ILE A  44      19.835   6.334  -8.200  1.00106.50           C  
ANISOU  351  CB  ILE A  44    14005  11128  15331  -2270    381    839       C  
ATOM    352  CG1 ILE A  44      19.376   7.586  -7.448  1.00116.49           C  
ANISOU  352  CG1 ILE A  44    15154  12409  16699  -2126    272    841       C  
ATOM    353  CG2 ILE A  44      20.996   6.653  -9.131  1.00110.62           C  
ANISOU  353  CG2 ILE A  44    14859  11465  15709  -2310    413    754       C  
ATOM    354  CD1 ILE A  44      18.796   8.660  -8.333  1.00 95.01           C  
ANISOU  354  CD1 ILE A  44    12687   9478  13935  -2110    245    794       C  
ATOM    355  N   GLY A  45      19.639   4.194 -10.587  1.00144.73           N  
ANISOU  355  N   GLY A  45    19015  15939  20035  -2492    574    815       N  
ATOM    356  CA  GLY A  45      20.036   2.902 -11.115  1.00154.32           C  
ANISOU  356  CA  GLY A  45    20196  17229  21212  -2570    641    811       C  
ATOM    357  C   GLY A  45      21.133   2.978 -12.160  1.00158.51           C  
ANISOU  357  C   GLY A  45    21001  17646  21581  -2601    694    709       C  
ATOM    358  O   GLY A  45      22.318   2.861 -11.848  1.00166.12           O  
ANISOU  358  O   GLY A  45    22021  18650  22445  -2666    460    766       O  
ATOM    359  OXT GLY A  45      20.865   3.156 -13.347  1.00151.42           O  
ANISOU  359  OXT GLY A  45    20145  16573  20814  -2521    896    636       O  
TER     360      GLY A  45                                                      
HETATM  360 TB    TB Z   3       9.686 -16.777   0.724  1.00120.69          Tb  
HETATM  361 TB    TB Z   4      19.372  11.185  23.496  1.00152.00          Tb  
HETATM  362 TB    TB Z   5       9.228  21.497  52.896  1.00117.17          Tb  
HETATM  363 TB    TB Z   6      19.372  11.185  35.428  1.00117.80          Tb  
HETATM  364  O   HOH B   1       8.337  24.661  48.471  1.00105.32           O  
END
